# Supplementary material for: Genome Characterization of Carbapenem-Resistant Hypervirulent Klebsiella pneumoniae Strains, Carrying Hybrid Resistance-Virulence IncHI1B/FIB Plasmids, Isolated from an Egyptian Pediatric ICU
Source: Microorganisms. 2025 May 1;13(5):1058. doi: 10.3390/microorganisms13051058 (PMC12114269; doi:10.3390/microorganisms13051058)
Supplement: Supplementary file 1 [file microorganisms-13-01058-s001.zip]

Archive with 1 entries (1 files):
- microorganisms-3578253-supplementary.pdf
